# Supplementary material for: Clinical Features of Adult Patients with Isolated Pulmonary Valve Endocarditis: A Systematic Review
Source: Microorganisms. 2026 May 27;14(6):1208. doi: 10.3390/microorganisms14061208 (PMC13303898; doi:10.3390/microorganisms14061208)
Supplement: Supplementary file 1 [file microorganisms-14-01208-s001.zip]

Archive with 1 entries (1 files):
- microorganisms-4283514-supplementary.pdf
